# Supplementary material for: ﻿Two new species of Trichoglossum (Geoglossaceae, Ascomycota) from south Mexico
Source: MycoKeys. 2022 Aug 30;92:95–108. doi: 10.3897/mycokeys.92.83928 (PMC9849085; doi:10.3897/mycokeys.92.83928)
Supplement: XML Treatment for Trichoglossum caespitosum [file mycokeys.92.83928-treatment1.xml]

<!DOCTYPE tp:taxon-treatment
  PUBLIC "-//TaxonX//DTD Taxonomic Treatment Publishing DTD v0 20100105//EN" "tax-treatment-NSO.dtd">
<tp:taxon-treatment xmlns:tp="http://www.plazi.org/taxpub"><tp:treatment-meta><kwd-group><label>Taxon classification</label><kwd>
                <named-content content-type="kingdom">Fungi</named-content>
              </kwd><kwd>
                <named-content content-type="order">Geoglossales</named-content>
              </kwd><kwd>
                <named-content content-type="family">Geoglossaceae</named-content>
              </kwd></kwd-group><mixed-citation publication-type="journal"><person-group><name><surname>de la Fuente</surname><given-names>Javier Isaac</given-names></name><name><surname>García-Jiménez</surname><given-names>Jesús</given-names></name><name><surname>Raymundo</surname><given-names>Tania</given-names></name><name><surname>Gohar</surname><given-names>Daniyal</given-names></name><name><surname>Bahram</surname><given-names>Mohammad</given-names></name><name><surname>Sánchez-Flores</surname><given-names>Marcos</given-names></name><name><surname>Valenzuela</surname><given-names>Ricardo</given-names></name><name><surname>Pinzón</surname><given-names>Juan P.</given-names></name></person-group><article-title>﻿Two new species of <italic><tp:taxon-name><tp:taxon-name-part taxon-name-part-type="genus" reg="Trichoglossum">Trichoglossum</tp:taxon-name-part></tp:taxon-name></italic> (<tp:taxon-name><tp:taxon-name-part taxon-name-part-type="family">Geoglossaceae</tp:taxon-name-part></tp:taxon-name>, <tp:taxon-name><tp:taxon-name-part taxon-name-part-type="phylum">Ascomycota</tp:taxon-name-part></tp:taxon-name>) from south Mexico</article-title><source>MycoKeys</source><day>30</day><month>08</month><year>2022</year><volume>92</volume><fpage>95</fpage><lpage>108</lpage><pub-id pub-id-type="doi">10.3897/mycokeys.92.83928</pub-id></mixed-citation></tp:treatment-meta><tp:nomenclature><label>﻿</label><tp:taxon-name>
              <object-id xmlns:xlink="http://www.w3.org/1999/xlink" content-type="arpha" xlink:type="simple">04656CAC-FCEE-5A36-BE95-10207C85F9E2</object-id>
              <tp:taxon-name-part taxon-name-part-type="genus" reg="Trichoglossum">Trichoglossum</tp:taxon-name-part>
              <tp:taxon-name-part taxon-name-part-type="species" reg="caespitosum">caespitosum</tp:taxon-name-part>
              <object-id xmlns:xlink="http://www.w3.org/1999/xlink" content-type="mycobank" xlink:type="simple"> 843008</object-id>
            </tp:taxon-name><tp:taxon-authority>de la Fuente, J. García &amp; Raymundo</tp:taxon-authority><tp:taxon-status xmlns:xlink="http://www.w3.org/1999/xlink" xlink:type="simple">sp. nov.</tp:taxon-status><xref ref-type="fig" rid="F3">Figs 3A–E</xref><xref ref-type="fig" rid="F5">, 5A–D</xref></tp:nomenclature><tp:treatment-sec sec-type="Holotype" id="SECID0E3LAE"><title>Holotype.</title><p>Mexico. Quintana Roo: Othón P. Blanco Municipality, Chetumal, alt. 8 m, <named-content xmlns:xlink="http://www.w3.org/1999/xlink" content-type="dwc:verbatimCoordinates" xlink:type="simple"><named-content content-type="geo-json" specific-use="{&#34;type&#34;:&#34;Point&#34;,&#34;coordinates&#34;:[-88.300000,18.516667]}" id="NCID0EFMAE" xlink:type="simple">18°31'N, 88°18'W</named-content></named-content>, 01 December 2015, de la Fuente JF-208-<named-content xmlns:xlink="http://www.w3.org/1999/xlink" content-type="dwc:institutional_code" xlink:title="Instituto Tecnológico de Ciudad Victoria" xlink:href="http://grbio.org/institution/instituto-tecnol%C3%B3gico-de-ciudad-victoria" xlink:type="simple">ITCV</named-content>; Isotype <named-content xmlns:xlink="http://www.w3.org/1999/xlink" content-type="dwc:institutional_code" xlink:title="Universidad Autónoma de Yucatán" xlink:href="http://grbio.org/institution/universidad-aut%C3%B3noma-de-yucat%C3%A1n" xlink:type="simple">UADY</named-content> 04867. GenBank: <ext-link xmlns:xlink="http://www.w3.org/1999/xlink" ext-link-type="gen" xlink:href="OM727118" xlink:type="simple">OM727118</ext-link>.</p><fig id="F3" position="float" orientation="portrait"><object-id xmlns:xlink="http://www.w3.org/1999/xlink" content-type="doi" xlink:type="simple">10.3897/mycokeys.92.83928.figure3</object-id><object-id xmlns:xlink="http://www.w3.org/1999/xlink" content-type="arpha" xlink:type="simple">AD0A69BB-1FCC-5ED5-8354-8654C9DC4385</object-id><label>Figure 3.</label><caption><p><italic><tp:taxon-name><tp:taxon-name-part taxon-name-part-type="genus" reg="Trichoglossum">Trichoglossum</tp:taxon-name-part><tp:taxon-name-part taxon-name-part-type="species" reg="caespitosum">caespitosum</tp:taxon-name-part></tp:taxon-name></italic> (Holotype) <bold>A, B</bold> ascomata <bold>C</bold> paraphyses, setae, and asci <bold>D</bold> detail of asci <bold>E</bold> ascospores. All microstructures are mounted in KOH.</p></caption><graphic xmlns:xlink="http://www.w3.org/1999/xlink" xlink:href="mycokeys-92-095-g003.jpg" position="float" orientation="portrait" xlink:type="simple" id="oo_736766.jpg"><uri content-type="original_file" xlink:type="simple">https://binary.pensoft.net/fig/736766</uri></graphic></fig></tp:treatment-sec><tp:treatment-sec sec-type="diagnosis" id="SECID0ESNAE"><title>Diagnosis.</title><p><italic><tp:taxon-name><tp:taxon-name-part taxon-name-part-type="genus" reg="Trichoglossum">Trichoglossum</tp:taxon-name-part><tp:taxon-name-part taxon-name-part-type="species" reg="caespitosum">caespitosum</tp:taxon-name-part></tp:taxon-name></italic> is characterized by the unique combination of characters: Caespitose habit, paraphyses with rugose and coiled tips, and the ascospores of 119–127 × 5–7 µm with 9–11 septa.</p></tp:treatment-sec><tp:treatment-sec sec-type="etymology" id="SECID0EDOAE"><title>Etymology.</title><p>Named <italic>caespitosum</italic> in reference to the caespitose habit.</p></tp:treatment-sec><tp:treatment-sec sec-type="description" id="SECID0ELOAE"><title>Description.</title><p><bold><italic>Ascomata</italic></bold> black, 18–30 × 4–10 mm, clavate to spathulate, stipitate, erect, caespitose, with compressed ascogenous portion of 3–7 mm long, 0.5–1 mm thick, glossoid, ellipsoidal, flattened, sometimes curved, black, hirsute with brownish to black setae projecting from the hymenium; <bold><italic>stipe</italic></bold> 1–33 mm long, up to 6 mm thick, cylindrical, solid, black to dark brown, hirsute.</p><p><bold><italic>Setae</italic></bold> 250–300 × 5–9 µm, septate, smooth, straight, dark brown to black. <bold><italic>Paraphyses</italic></bold> filamentous, septate, with rugose, with wide, coiled to clavate terminal cells of 16–28 × 3–8 µm. <bold><italic>Asci</italic></bold> 183–221 × 16–20 µm, cylindrical to clavate, rounded at apex, short-pedicellate at the base, hyaline, thin walled, octosporic, inamyloid. <bold><italic>Ascospores</italic></bold> 119–127 × 5–7 µm, filiform, mostly 9–11 septate, slightly curved, hyaline when young, brown to olivaceous when mature, narrowed and rounded at both ends, thin walled, smooth.</p></tp:treatment-sec><tp:treatment-sec sec-type="distribution" id="SECID0EJPAE"><title>Distribution.</title><p>Known from the Mexican state of Quintana Roo, growing on soil under <italic><tp:taxon-name><tp:taxon-name-part taxon-name-part-type="genus" reg="Manilkara">Manilkara</tp:taxon-name-part><tp:taxon-name-part taxon-name-part-type="species" reg="zapota">zapota</tp:taxon-name-part></tp:taxon-name></italic> in urban vegetation.</p></tp:treatment-sec><tp:treatment-sec sec-type="notes" id="SECID0E1PAE"><title>Notes.</title><p>This species differs from other species by the caespitose ascomata, paraphyses with rugose and coiled tips, and the ascospores of 119–127 × 5–7 µm with 9–11 septa. <italic><tp:taxon-name><tp:taxon-name-part taxon-name-part-type="genus" reg="Trichoglossum">Trichoglossum</tp:taxon-name-part><tp:taxon-name-part taxon-name-part-type="species" reg="rasum">rasum</tp:taxon-name-part></tp:taxon-name></italic> Pat. is morphologically similar by the octosporic asci, clavate spathulate ascoma with dark brown hues, and the tropical distribution but it differs in the bigger ascomata (10–60 mm), smaller setae (200–250 × 5–12 µm), larger ascospores (100–140 × 5–8 µm) with 3–7 septa (<xref ref-type="bibr" rid="B14">Mains 1954</xref>). <italic><tp:taxon-name><tp:taxon-name-part taxon-name-part-type="genus" reg="Trichoglossum">Trichoglossum</tp:taxon-name-part><tp:taxon-name-part taxon-name-part-type="species" reg="octopartitum">octopartitum</tp:taxon-name-part></tp:taxon-name></italic> Mains can also be found in the Yucatan peninsula biotic province and shows similar ascoma and ascospore size; nevertheless, the ascomata is never caespitose ascomata and shows 7-septate ascospores (<xref ref-type="bibr" rid="B14">Mains 1954</xref>; <xref ref-type="bibr" rid="B10">Ekanayaka et al. 2017</xref>). <italic><tp:taxon-name><tp:taxon-name-part taxon-name-part-type="genus" reg="Trichoglossum">Trichoglossum</tp:taxon-name-part><tp:taxon-name-part taxon-name-part-type="species" reg="confusum">confusum</tp:taxon-name-part></tp:taxon-name></italic> E.J. Durand has also similar ascoma size but differs in the smaller ascospores (57–75 × 5–7 µm) with 3–7 septa (<xref ref-type="bibr" rid="B14">Mains 1954</xref>).</p></tp:treatment-sec><tp:treatment-sec><!--Section generated to contain objects referenced in tp:taxon-treatment.--><fig id="F5" position="float" orientation="portrait"><object-id xmlns:xlink="http://www.w3.org/1999/xlink" content-type="doi" xlink:type="simple">10.3897/mycokeys.92.83928.figure5</object-id><object-id xmlns:xlink="http://www.w3.org/1999/xlink" content-type="arpha" xlink:type="simple">A14830F9-F9F5-5CA9-ABEE-36F70D58FD54</object-id><label>Figure 5.</label><caption><p>New <italic><tp:taxon-name><tp:taxon-name-part taxon-name-part-type="genus" reg="Trichoglossum">Trichoglossum</tp:taxon-name-part></tp:taxon-name></italic> from Mexico. <italic><tp:taxon-name><tp:taxon-name-part taxon-name-part-type="genus" reg="Trichoglossum">Trichoglossum</tp:taxon-name-part><tp:taxon-name-part taxon-name-part-type="species" reg="caespitosum">caespitosum</tp:taxon-name-part></tp:taxon-name></italic><bold>A</bold> ascomata <bold>B</bold> setae <bold>C</bold> ascus <bold>D</bold> ascospore. <italic><tp:taxon-name><tp:taxon-name-part taxon-name-part-type="genus" reg="Trichoglossum">Trichoglossum</tp:taxon-name-part><tp:taxon-name-part taxon-name-part-type="species" reg="tropicale">tropicale</tp:taxon-name-part></tp:taxon-name></italic><bold>E</bold> ascomata <bold>F</bold> setae <bold>G</bold> ascus <bold>H</bold> ascospore.</p></caption><graphic xmlns:xlink="http://www.w3.org/1999/xlink" xlink:href="mycokeys-92-095-g005.jpg" position="float" orientation="portrait" xlink:type="simple" id="oo_736768.jpg"><uri content-type="original_file" xlink:type="simple">https://binary.pensoft.net/fig/736768</uri></graphic></fig></tp:treatment-sec><ref-list><ref id="B14"><mixed-citation xmlns:xlink="http://www.w3.org/1999/xlink" xlink:type="simple"><person-group><name name-style="western"><surname>Mains</surname><given-names>EB</given-names></name></person-group> (<year>1954</year>) <article-title>North American species of <italic><tp:taxon-name><tp:taxon-name-part taxon-name-part-type="genus">Geoglossum</tp:taxon-name-part></tp:taxon-name></italic> and <italic><tp:taxon-name><tp:taxon-name-part taxon-name-part-type="genus">Trichoglossum</tp:taxon-name-part></tp:taxon-name></italic>.</article-title><source>Mycologia</source><volume>46</volume>(<issue>5</issue>): <fpage>586</fpage>–<lpage>631</lpage>. <ext-link xlink:type="simple" ext-link-type="doi" xlink:href="10.1080/00275514.1954.12024398">https://doi.org/10.1080/00275514.1954.12024398</ext-link></mixed-citation></ref><ref id="B10"><mixed-citation xmlns:xlink="http://www.w3.org/1999/xlink" xlink:type="simple"><person-group><name name-style="western"><surname>Ekanayaka</surname><given-names>AH</given-names></name><name name-style="western"><surname>Hyde</surname><given-names>KD</given-names></name><name name-style="western"><surname>Gareth-Jones</surname><given-names>EB</given-names></name><name name-style="western"><surname>Zhao</surname><given-names>Q</given-names></name><name name-style="western"><surname>Elgorban</surname><given-names>AM</given-names></name><name name-style="western"><surname>Bahkali</surname><given-names>AH</given-names></name></person-group> (<year>2017</year>) <article-title>A new species of <italic><tp:taxon-name><tp:taxon-name-part taxon-name-part-type="genus">Trichoglossum</tp:taxon-name-part></tp:taxon-name></italic> (<tp:taxon-name><tp:taxon-name-part taxon-name-part-type="order">Geoglossales</tp:taxon-name-part></tp:taxon-name>, <tp:taxon-name><tp:taxon-name-part taxon-name-part-type="phylum">Ascomycota</tp:taxon-name-part></tp:taxon-name>) from Thailand.</article-title><source>Phytotaxa</source><volume>316</volume>(<issue>2</issue>): <fpage>161</fpage>–<lpage>170</lpage>. <ext-link xlink:type="simple" ext-link-type="doi" xlink:href="10.11646/phytotaxa.316.2.5">https://doi.org/10.11646/phytotaxa.316.2.5</ext-link></mixed-citation></ref></ref-list></tp:taxon-treatment>
