# Supplementary material for: ﻿Two new species of Trichoglossum (Geoglossaceae, Ascomycota) from south Mexico
Source: MycoKeys. 2022 Aug 30;92:95–108. doi: 10.3897/mycokeys.92.83928 (PMC9849085; doi:10.3897/mycokeys.92.83928)
Supplement: XML Treatment for Trichoglossum tropicale [file mycokeys.92.83928-treatment2.xml]

<!DOCTYPE tp:taxon-treatment
  PUBLIC "-//TaxonX//DTD Taxonomic Treatment Publishing DTD v0 20100105//EN" "tax-treatment-NSO.dtd">
<tp:taxon-treatment xmlns:tp="http://www.plazi.org/taxpub"><tp:treatment-meta><kwd-group><label>Taxon classification</label><kwd>
                <named-content content-type="kingdom">Fungi</named-content>
              </kwd><kwd>
                <named-content content-type="order">Geoglossales</named-content>
              </kwd><kwd>
                <named-content content-type="family">Geoglossaceae</named-content>
              </kwd></kwd-group><mixed-citation publication-type="journal"><person-group><name><surname>de la Fuente</surname><given-names>Javier Isaac</given-names></name><name><surname>García-Jiménez</surname><given-names>Jesús</given-names></name><name><surname>Raymundo</surname><given-names>Tania</given-names></name><name><surname>Gohar</surname><given-names>Daniyal</given-names></name><name><surname>Bahram</surname><given-names>Mohammad</given-names></name><name><surname>Sánchez-Flores</surname><given-names>Marcos</given-names></name><name><surname>Valenzuela</surname><given-names>Ricardo</given-names></name><name><surname>Pinzón</surname><given-names>Juan P.</given-names></name></person-group><article-title>﻿Two new species of <italic><tp:taxon-name><tp:taxon-name-part taxon-name-part-type="genus" reg="Trichoglossum">Trichoglossum</tp:taxon-name-part></tp:taxon-name></italic> (<tp:taxon-name><tp:taxon-name-part taxon-name-part-type="family">Geoglossaceae</tp:taxon-name-part></tp:taxon-name>, <tp:taxon-name><tp:taxon-name-part taxon-name-part-type="phylum">Ascomycota</tp:taxon-name-part></tp:taxon-name>) from south Mexico</article-title><source>MycoKeys</source><day>30</day><month>08</month><year>2022</year><volume>92</volume><fpage>95</fpage><lpage>108</lpage><pub-id pub-id-type="doi">10.3897/mycokeys.92.83928</pub-id></mixed-citation></tp:treatment-meta><tp:nomenclature><label>﻿</label><tp:taxon-name>
              <object-id xmlns:xlink="http://www.w3.org/1999/xlink" content-type="arpha" xlink:type="simple">AF5F3BA3-B67B-53F0-AA62-FED8A6CA0A60</object-id>
              <tp:taxon-name-part taxon-name-part-type="genus" reg="Trichoglossum">Trichoglossum</tp:taxon-name-part>
              <tp:taxon-name-part taxon-name-part-type="species" reg="tropicale">tropicale</tp:taxon-name-part>
              <object-id xmlns:xlink="http://www.w3.org/1999/xlink" content-type="mycobank" xlink:type="simple"> 843009</object-id>
            </tp:taxon-name><tp:taxon-authority>de la Fuente, Sánchez-Flores &amp; Raymundo</tp:taxon-authority><tp:taxon-status xmlns:xlink="http://www.w3.org/1999/xlink" xlink:type="simple">sp. nov.</tp:taxon-status><xref ref-type="fig" rid="F4">Figs 4A–F</xref><xref ref-type="fig" rid="F5">, 5E–H.</xref></tp:nomenclature><tp:treatment-sec sec-type="Holotype" id="SECID0EETAE"><title>Holotype.</title><p>Mexico. Quintana Roo: Othón P. Blanco Municipality, Pulticub town, alt. 6 m, <named-content xmlns:xlink="http://www.w3.org/1999/xlink" content-type="dwc:verbatimCoordinates" xlink:type="simple"><named-content content-type="geo-json" specific-use="{&#34;type&#34;:&#34;Point&#34;,&#34;coordinates&#34;:[-87.550000,19.066667]}" id="NCID0ENTAE" xlink:type="simple">19°04'N, 87°33'W</named-content></named-content>, 04 February 2021, de la Fuente JF-526-<named-content xmlns:xlink="http://www.w3.org/1999/xlink" content-type="dwc:institutional_code" xlink:title="Instituto Tecnológico de Ciudad Victoria" xlink:href="http://grbio.org/institution/instituto-tecnol%C3%B3gico-de-ciudad-victoria" xlink:type="simple">ITCV</named-content>, Isotype <named-content xmlns:xlink="http://www.w3.org/1999/xlink" content-type="dwc:institutional_code" xlink:title="Instituto Politécnico Nacional" xlink:href="http://grbio.org/institution/instituto-polit%C3%A9cnico-nacional-0" xlink:type="simple">ENCB</named-content> 140350. GenBank: <ext-link xmlns:xlink="http://www.w3.org/1999/xlink" ext-link-type="gen" xlink:href="OM727119" xlink:type="simple">OM727119</ext-link>.</p><fig id="F4" position="float" orientation="portrait"><object-id xmlns:xlink="http://www.w3.org/1999/xlink" content-type="doi" xlink:type="simple">10.3897/mycokeys.92.83928.figure4</object-id><object-id xmlns:xlink="http://www.w3.org/1999/xlink" content-type="arpha" xlink:type="simple">C16BE951-3A9E-510E-8661-531A36899ED8</object-id><label>Figure 4.</label><caption><p><italic><tp:taxon-name><tp:taxon-name-part taxon-name-part-type="genus" reg="Trichoglossum">Trichoglossum</tp:taxon-name-part><tp:taxon-name-part taxon-name-part-type="species" reg="tropicale">tropicale</tp:taxon-name-part></tp:taxon-name></italic> (Holotype) <bold>A, B</bold> ascomata <bold>C</bold> asci <bold>D</bold> detail of setae <bold>E</bold> ascospore <bold>F</bold> detail of paraphyses. All microstructures are mounted in KOH.</p></caption><graphic xmlns:xlink="http://www.w3.org/1999/xlink" xlink:href="mycokeys-92-095-g004.jpg" position="float" orientation="portrait" xlink:type="simple" id="oo_736767.jpg"><uri content-type="original_file" xlink:type="simple">https://binary.pensoft.net/fig/736767</uri></graphic></fig></tp:treatment-sec><tp:treatment-sec sec-type="diagnosis" id="SECID0E3UAE"><title>Diagnosis.</title><p><italic><tp:taxon-name><tp:taxon-name-part taxon-name-part-type="genus" reg="Trichoglossum">Trichoglossum</tp:taxon-name-part><tp:taxon-name-part taxon-name-part-type="species" reg="tropicale">tropicale</tp:taxon-name-part></tp:taxon-name></italic> is characterized by the combination of characteristics: capitate ascomata, straight paraphyses with bulbose tips, and the ascospores of 122–132 × 5–5.5 µm with 10–12 septa.</p><fig id="F5" position="float" orientation="portrait"><object-id xmlns:xlink="http://www.w3.org/1999/xlink" content-type="doi" xlink:type="simple">10.3897/mycokeys.92.83928.figure5</object-id><object-id xmlns:xlink="http://www.w3.org/1999/xlink" content-type="arpha" xlink:type="simple">A14830F9-F9F5-5CA9-ABEE-36F70D58FD54</object-id><label>Figure 5.</label><caption><p>New <italic><tp:taxon-name><tp:taxon-name-part taxon-name-part-type="genus" reg="Trichoglossum">Trichoglossum</tp:taxon-name-part></tp:taxon-name></italic> from Mexico. <italic><tp:taxon-name><tp:taxon-name-part taxon-name-part-type="genus" reg="Trichoglossum">Trichoglossum</tp:taxon-name-part><tp:taxon-name-part taxon-name-part-type="species" reg="caespitosum">caespitosum</tp:taxon-name-part></tp:taxon-name></italic><bold>A</bold> ascomata <bold>B</bold> setae <bold>C</bold> ascus <bold>D</bold> ascospore. <italic><tp:taxon-name><tp:taxon-name-part taxon-name-part-type="genus" reg="Trichoglossum">Trichoglossum</tp:taxon-name-part><tp:taxon-name-part taxon-name-part-type="species" reg="tropicale">tropicale</tp:taxon-name-part></tp:taxon-name></italic><bold>E</bold> ascomata <bold>F</bold> setae <bold>G</bold> ascus <bold>H</bold> ascospore.</p></caption><graphic xmlns:xlink="http://www.w3.org/1999/xlink" xlink:href="mycokeys-92-095-g005.jpg" position="float" orientation="portrait" xlink:type="simple" id="oo_736768.jpg"><uri content-type="original_file" xlink:type="simple">https://binary.pensoft.net/fig/736768</uri></graphic></fig></tp:treatment-sec><tp:treatment-sec sec-type="etymology" id="SECID0EHXAE"><title>Etymology.</title><p>Named <italic>tropicale</italic> in reference to the tropical occurrence.</p></tp:treatment-sec><tp:treatment-sec sec-type="description" id="SECID0EPXAE"><title>Description.</title><p><bold><italic>Ascomata</italic></bold> black, 15–30 × 2–4 mm, clavate to capitate, stipitate, erect, solitary to gregarious with compressed ascogenous portion of 2–4 mm long, 1–2 mm thick, glossoid, ellipsoidal, flattened, sometimes curved, black, without visible setae. <bold><italic>Stipe</italic></bold> 10–20 mm long, up to 1 mm thick, cylindrical, solid, black to dark brown, hirsute.</p><p><bold><italic>Setae</italic></bold> 98–200 × 5.5–6 µm, septate, smooth, straight, dark brown to black. <bold><italic>Paraphyses</italic></bold> filamentous, septate, with capitate to bulbous terminal cells of 8–46 × 6–10 µm. <bold><italic>Asci</italic></bold> 155–180 × 16–18 µm, cylindrical to clavate, rounded at apex, short-pedicellate at base, hyaline, thin walled, octosporic, inamyloid. <bold><italic>Ascospores</italic></bold> 122–132 × 5–5.5 µm, filiform, mostly 10–12 septate, slightly curved, hyaline when young, brown to olivaceous when mature, narrowed and rounded at both ends, thin walled, smooth.</p></tp:treatment-sec><tp:treatment-sec sec-type="distribution" id="SECID0ENYAE"><title>Distribution.</title><p>Known from the Mexican state of Quintana Roo, growing scattered on soil under <italic><tp:taxon-name><tp:taxon-name-part taxon-name-part-type="genus" reg="Birsonyma">Birsonyma</tp:taxon-name-part><tp:taxon-name-part taxon-name-part-type="species" reg="crassifolia">crassifolia</tp:taxon-name-part></tp:taxon-name></italic>.</p></tp:treatment-sec><tp:treatment-sec sec-type="notes" id="SECID0E5YAE"><title>Notes.</title><p>This new species differs from other <italic><tp:taxon-name><tp:taxon-name-part taxon-name-part-type="genus" reg="Trichoglossum">Trichoglossum</tp:taxon-name-part></tp:taxon-name></italic> species by the combination of characteristics: ascomata with inconspicuous setae (98–200 × 5.5–6 µm), straight paraphyses with bulbose tips, and the ascospores of 122–132 × 5–5.5 µm with 10–12 septa. <italic><tp:taxon-name><tp:taxon-name-part taxon-name-part-type="genus" reg="Trichoglossum">Trichoglossum</tp:taxon-name-part><tp:taxon-name-part taxon-name-part-type="species" reg="tropicale">tropicale</tp:taxon-name-part></tp:taxon-name></italic> is phylogenetically close to <italic><tp:taxon-name><tp:taxon-name-part taxon-name-part-type="genus" reg="Trichoglossum">T.</tp:taxon-name-part><tp:taxon-name-part taxon-name-part-type="species" reg="walteri">walteri</tp:taxon-name-part></tp:taxon-name></italic> but that species has ascospores of 60–125 × 5–6 μm with 7 septa and paraphyses curved to circinate (<xref ref-type="bibr" rid="B14">Mains 1954</xref>). A similar species is <italic><tp:taxon-name><tp:taxon-name-part taxon-name-part-type="genus" reg="Trichoglossum">T.</tp:taxon-name-part><tp:taxon-name-part taxon-name-part-type="species" reg="hirsutum">hirsutum</tp:taxon-name-part></tp:taxon-name></italic> due to the capitate ascomata, setae size (up to 225 µm long); differs in the thicker setae and larger ascospores (90–150 × 5–7 µm) with 15 septa (<xref ref-type="bibr" rid="B1">Beug et al. 2014</xref>). <italic><tp:taxon-name><tp:taxon-name-part taxon-name-part-type="genus" reg="Trichoglossum">Trichoglossum</tp:taxon-name-part><tp:taxon-name-part taxon-name-part-type="species" reg="velutipes">velutipes</tp:taxon-name-part></tp:taxon-name></italic> has similar ascospore septation, but it has four-spored asci and bigger ascospores (110–145 × 6–7 µm) with 7–11 septa (<xref ref-type="bibr" rid="B10">Ekanayaka et al. 2017</xref>). <italic><tp:taxon-name><tp:taxon-name-part taxon-name-part-type="genus" reg="Trichoglossum">Trichoglossum</tp:taxon-name-part><tp:taxon-name-part taxon-name-part-type="species" reg="variabile">variabile</tp:taxon-name-part></tp:taxon-name></italic> has similar number of septa, but differs in the presence of four-spored asci, smaller setae (69–183 × 7.6–12 µm), and bigger ascospores (80–150 × 6 µm) with 9–14 septa (<xref ref-type="bibr" rid="B14">Mains 1954</xref>; <xref ref-type="bibr" rid="B1">Beug et al. 2014</xref>).</p></tp:treatment-sec><ref-list><ref id="B14"><mixed-citation xmlns:xlink="http://www.w3.org/1999/xlink" xlink:type="simple"><person-group><name name-style="western"><surname>Mains</surname><given-names>EB</given-names></name></person-group> (<year>1954</year>) <article-title>North American species of <italic><tp:taxon-name><tp:taxon-name-part taxon-name-part-type="genus">Geoglossum</tp:taxon-name-part></tp:taxon-name></italic> and <italic><tp:taxon-name><tp:taxon-name-part taxon-name-part-type="genus">Trichoglossum</tp:taxon-name-part></tp:taxon-name></italic>.</article-title><source>Mycologia</source><volume>46</volume>(<issue>5</issue>): <fpage>586</fpage>–<lpage>631</lpage>. <ext-link xlink:type="simple" ext-link-type="doi" xlink:href="10.1080/00275514.1954.12024398">https://doi.org/10.1080/00275514.1954.12024398</ext-link></mixed-citation></ref><ref id="B1"><mixed-citation xmlns:xlink="http://www.w3.org/1999/xlink" xlink:type="simple"><person-group><name name-style="western"><surname>Beug</surname><given-names>MW</given-names></name><name name-style="western"><surname>Bessette</surname><given-names>AE</given-names></name><name name-style="western"><surname>Bessette</surname><given-names>AR</given-names></name></person-group> (<year>2014</year>) <source><tp:taxon-name><tp:taxon-name-part taxon-name-part-type="class">Ascomycetes</tp:taxon-name-part></tp:taxon-name> fungi from North America.</source><publisher-name>University of Texas Press</publisher-name>, <publisher-loc>Austin</publisher-loc>, <size units="page">502 pp</size>. <ext-link xlink:type="simple" ext-link-type="doi" xlink:href="10.7560/754522">https://doi.org/10.7560/754522</ext-link></mixed-citation></ref><ref id="B10"><mixed-citation xmlns:xlink="http://www.w3.org/1999/xlink" xlink:type="simple"><person-group><name name-style="western"><surname>Ekanayaka</surname><given-names>AH</given-names></name><name name-style="western"><surname>Hyde</surname><given-names>KD</given-names></name><name name-style="western"><surname>Gareth-Jones</surname><given-names>EB</given-names></name><name name-style="western"><surname>Zhao</surname><given-names>Q</given-names></name><name name-style="western"><surname>Elgorban</surname><given-names>AM</given-names></name><name name-style="western"><surname>Bahkali</surname><given-names>AH</given-names></name></person-group> (<year>2017</year>) <article-title>A new species of <italic><tp:taxon-name><tp:taxon-name-part taxon-name-part-type="genus">Trichoglossum</tp:taxon-name-part></tp:taxon-name></italic> (<tp:taxon-name><tp:taxon-name-part taxon-name-part-type="order">Geoglossales</tp:taxon-name-part></tp:taxon-name>, <tp:taxon-name><tp:taxon-name-part taxon-name-part-type="phylum">Ascomycota</tp:taxon-name-part></tp:taxon-name>) from Thailand.</article-title><source>Phytotaxa</source><volume>316</volume>(<issue>2</issue>): <fpage>161</fpage>–<lpage>170</lpage>. <ext-link xlink:type="simple" ext-link-type="doi" xlink:href="10.11646/phytotaxa.316.2.5">https://doi.org/10.11646/phytotaxa.316.2.5</ext-link></mixed-citation></ref></ref-list></tp:taxon-treatment>
